# Supplementary material for: YKL40/Integrin β4 Axis Induced by the Interaction between Cancer Cells and Tumor-Associated Macrophages Is Involved in the Progression of High-Grade Serous Ovarian Carcinoma
Source: Int J Mol Sci. 2024 Oct 1;25(19):10598. doi: 10.3390/ijms251910598 (PMC11477481; doi:10.3390/ijms251910598)
Supplement: Supplementary file 1 [file ijms-25-10598-s001.zip]

Archive with 1 entries (1 files):
- ijms-3219212-supplementary.pdf
